# Supplementary material for: Association of TIMP4 gene variants with steroid-induced osteonecrosis of the femoral head in the population of northern China
Source: PeerJ. 2019 Jan 24;7:e6270. doi: 10.7717/peerj.6270 (PMC6348097; doi:10.7717/peerj.6270)
Supplement: Supplemental Information 1 — The raw data indicate that five TIMP4 SNPs ( rs99365, rs308952, rs3817040, rs2279750 and rs3755724) are significantly associated with decreased risk of steroid-induced ONFH in the population of northern China. [file peerj-07-6270-s001.zip]

Archive with 6 entries (6 files):
- 5.docx
- 6.xlsx
- 1.docx
- 2.xlsx
- 3.docx
- 4.docx
