# Supplementary material for: Association of TIMP4 gene variants with steroid-induced osteonecrosis of the femoral head in the population of northern China
Source: PeerJ. 2019 Jan 24;7:e6270. doi: 10.7717/peerj.6270 (PMC6348097; doi:10.7717/peerj.6270)
Supplement: Supplemental Information 1 — The raw data indicate that five TIMP4 SNPs ( rs99365, rs308952, rs3817040, rs2279750 and rs3755724) are significantly associated with decreased risk of steroid-induced ONFH in the population of northern China. [file peerj-07-6270-s001.zip › 6.xlsx]

## Sheet: geno Chi-square & Fisher exact
SNP ID	case				control				Pearson Chi-square	Pearson Chi-square P value
	AA count	AB count	BB count	SUM	AA count	AB count	BB count	SUM
male
rs99365	4	63	105	172	14	79	102	195	5.98394	0.0501886
rs17035945	3	41	128	172	5	52	140	197	0.647594	0.723397
rs308952	4	64	105	173	14	79	102	195	5.87825	0.052912
rs3817004	3	69	101	173	14	80	103	197	6.41959	0.0403649
rs28897670	1	31	141	173	2	40	155	197	0.582033	0.747503
rs2279750	5	62	105	172	14	83	99	196	5.94106	0.0512761
rs3755724	27	88	58	173	36	109	50	195	2.81172	0.245156
female
rs99365	7	38	68	113	9	43	60	112	1.05422	0.590309
rs17035945	3	26	84	113	4	26	82	112	0.162512	0.921958
rs308952	9	35	68	112	9	43	60	112	1.32051	0.516719
rs3817004	9	34	70	113	9	43	60	112	1.81677	0.403175
rs28897670	2	17	94	113	2	23	87	112	1.1663	0.558138
rs2279750	8	36	69	113	9	43	60	112	1.30256	0.521377
Unilateral
rs99365	1	25	57	83	23	122	162	307	8.7441	0.0126253
rs17035945	1	17	64	82	9	78	222	309	1.6101	0.447066
rs308952	1	25	57	83	23	122	162	307	8.7441	0.0126253
rs3817004	1	26	56	83	23	123	163	309	7.93415	0.0189287
rs28897670	0	13	70	83	4	63	242	309	2.12598	0.345421
rs2279750	1	26	56	83	23	126	159	308	8.70828	0.0128535
rs3755724	11	36	36	83	63	159	85	307	7.92662	0.0190001
Bilateral
rs99365	10	76	116	202	23	122	162	307	1.83767	0.398983
rs17035945	5	50	148	203	9	78	222	309	0.128032	0.93799
rs308952	12	74	116	202	23	122	162	307	1.21536	0.544614
rs3817004	11	77	115	203	23	123	163	309	1.2096	0.546184
rs28897670	3	35	165	203	4	63	242	309	0.799375	0.67053
rs2279750	12	72	118	202	23	126	159	308	2.32194	0.313182
rs3755724	37	99	67	203	63	159	85	307	1.70826	0.425653
Clinical second phase
rs99365	2	16	45	63	23	122	162	307	7.57833	0.0226144
rs17035945	0	19	45	64	9	78	222	309	2.28424	0.319141
rs308952	2	17	45	64	23	122	162	307	6.87444	0.0321539
rs3817004	2	18	44	64	23	123	163	309	5.8343	0.0540876
rs28897670	0	14	50	64	4	63	242	309	0.885492	0.64227
rs2279750	3	16	44	63	23	126	159	308	7.00692	0.0300931
rs3755724	11	26	27	64	63	159	85	307	5.30785	0.0703743
Clinical third phase
rs99365	4	55	67	126	23	122	162	307	3.00743	0.222303
rs17035945	2	22	102	126	9	78	222	309	3.97655	0.136931
rs308952	5	53	67	125	23	122	162	307	1.83791	0.398936
rs3817004	5	54	67	126	23	123	163	309	1.88706	0.389251
rs28897670	1	14	111	126	4	63	242	309	5.60174	0.0607573
rs2279750	6	52	68	126	23	126	159	308	1.07646	0.58378
rs3755724	20	64	42	126	63	159	85	307	1.99513	0.368777
Clinical fourth phase
rs99365	5	30	61	96	23	122	162	307	3.48008	0.175514
rs17035945	4	26	65	95	9	78	222	309	0.627814	0.730587
rs308952	6	29	61	96	23	122	162	307	3.46358	0.176967
rs3817004	5	31	60	96	23	123	163	309	2.88116	0.23679
rs28897670	2	20	74	96	4	63	242	309	0.329013	0.848312
rs2279750	4	30	62	96	23	126	159	308	5.20873	0.07395
rs3755724	17	45	34	96	63	159	85	307	2.12032	0.3464
