# Supplementary material for: Association of TIMP4 gene variants with steroid-induced osteonecrosis of the femoral head in the population of northern China
Source: PeerJ. 2019 Jan 24;7:e6270. doi: 10.7717/peerj.6270 (PMC6348097; doi:10.7717/peerj.6270)
Supplement: Supplemental Information 1 — The raw data indicate that five TIMP4 SNPs ( rs99365, rs308952, rs3817040, rs2279750 and rs3755724) are significantly associated with decreased risk of steroid-induced ONFH in the population of northern China. [file peerj-07-6270-s001.zip › 2.xlsx]

## Sheet: locus info
SNP rs#	Chromosome	Position	Band	Alleles A/B	Gene(s)	Role
rs99365	3	12152585	3p25.2	T/C	TIMP4	intron-variant
rs17035945	3	12153128	3p25.2	T/C	TIMP4	intron-variant
rs308952	3	12154122	3p25.2	A/G	TIMP4	intron-variant
rs3817004	3	12154174	3p25.2	G/A	TIMP4	intron-variant
rs28897670	3	12156160	3p25.2	G/A	TIMP4	intron-variant
rs2279750	3	12157117	3p25.2	C/A	TIMP4	intron-variant
rs3755724	3	12159406	3p25.2	C/T	TIMP4	intron-variant
A/B stands for minor/major alleles on the control sample frequencies.

## Sheet: genotype,allele count & MAF
SNP ID	Allele		Case				Control				Case			Control			Case			Control
	A	B	AA count	AB count	BB count		AA count	AB count	BB count		A count	B count		A count	B count		A frequency(MAF)	B frequency		A frequency(MAF)	B frequency
rs99365	T	C	11	101	173		23	122	162		123	447		168	446		0.216	0.784		0.274	0.726
rs17035945	T	C	6	67	212		9	78	222		79	491		96	522		0.139	0.861		0.155	0.845
rs308952	A	G	13	99	173		23	122	162		125	445		168	446		0.219	0.781		0.274	0.726
rs3817004	G	A	12	103	171		23	123	163		127	445		169	449		0.222	0.778		0.273	0.727
rs28897670	G	A	3	48	235		4	63	242		54	518		71	547		0.094	0.906		0.115	0.885
rs2279750	C	A	13	98	174		23	126	159		124	446		172	444		0.218	0.782		0.279	0.721
rs3755724	C	T	48	135	103		63	159	85		231	341		285	329		0.404	0.596		0.464	0.536
A/B stands for minor/major alleles on the control sample frequencies.

## Sheet: H-W
SNP ID	Allele		O(HET)	E(HET)	P
	A	B
rs99365	T	C	0.3974	0.3975	1
rs17035945	T	C	0.2524	0.2624	0.5142
rs308952	A	G	0.3974	0.3975	1
rs3817004	G	A	0.3981	0.3974	1
rs28897670	G	A	0.2039	0.2034	1
rs2279750	C	A	0.4091	0.4025	0.8875
rs3755724	C	T	0.5179	0.4974	0.4936
A/B, minor/major alleles on the control sample frequencies.
O(HET),observed heterozygosity
E(HET),expected heterozygosity
P,Hardy-Weinberg equilibrium (HWE) p value calculated by exact test
	p<0.05

## Sheet: allele ORs,95% CI,Chi-square
SNP ID	Case		Control		ORs	95% CI		Pearson Chi-Square	Pearson Chi-Square P value
	A count	B count	A count	B count
rs99365	123	447	168	446	0.7305	0.559	0.954	5.33211	0.02094
rs17035945	79	491	96	522	0.8749	0.634	1.207	0.66178	0.41593
rs308952	125	445	168	446	0.7457	0.571	0.973	4.68303	0.03046
rs3817004	127	445	169	449	0.7582	0.582	0.988	4.20549	0.04029
rs28897670	54	518	71	547	0.8031	0.553	1.167	1.3255	0.24961
rs2279750	124	446	172	444	0.7177	0.55	0.936	6.01318	0.0142
rs3755724	231	341	285	329	0.782	0.621	0.985	4.38423	0.03627
